# Supplementary material for: Selection and testing of reference genes for accurate RT-qPCR in rice seedlings under iron toxicity
Source: PLoS One. 2018 Mar 1;13(3):e0193418. doi: 10.1371/journal.pone.0193418 (PMC5832244; doi:10.1371/journal.pone.0193418)
Supplement: S1 Table — Transcriptional regulation of twelve candidate reference genes tested in shoots and roots of one japonica (Nipponbare) and two contrasting indica (Epagri 108 and IRGA 409) cultivars subjected to iron treatment (500 mg L-1 FeSO4.7H2O at pH 4.0 ± 0.1), for 0, 12, 24 and 36 hours, using the software BestKeeper. Absent data (-) corresponds to unviable calculations due to differentially regulated transcription under the given experimental conditions. (XLSX) [file pone.0193418.s001.xlsx]

## Sheet: Root + Shoot All  Genotypes
Supplementary Table 1 Descriptive statistic analyses of the transcriptional regulation of twelve candidate reference genes tested in shoots and roots of one japonica (Nipponbare) and two contrasting indica (Epagri 108 and IRGA 409) cultivars subjected to iron treatment (500 mg L-1 FeSO4.7H2O at pH 4.0 ± 0.1), for 0, 12, 24 and 36 hours, using the software BestKeeper.
CP data of housekeeping Genes by BEST KEEPER
	OsEF-1a	P1	P2	P3	P4	P5	P6	P8	P9	P10	OsGAPDH	OsNABP
n	216	216	216	216	216	216	216	216	216	216	216	216
geo Mean [CP]	17.01	25.47	25.23	25.64	inf	inf	inf	23.54	25.59	inf	19.98	24.28
AR Mean [CP]	17.08	25.54	25.30	25.83	30.36	27.36	27.98	23.56	25.73	27.52	20.02	24.32
min [CP]	14.98	21.88	23.44	23.11	27.03	23.41	25.32	22.37	21.78	25.94	18.29	22.32
max [CP]	22.77	29.70	33.04	36.13	36.06	33.56	31.81	27.59	33.60	32.74	24.80	28.95
std dev [+/- CP]	1.19	1.58	1.43	2.47	1.66	1.94	1.43	0.84	2.22	0.98	0.95	1.19
CV [% CP]	6.99	6.18	5.66	9.55	5.47	7.09	5.11	3.57	8.62	3.56	4.75	4.88
min [x-fold]	-4.09	-12.01	-3.46	-5.79	inf	inf	inf	-2.25	-14.07	inf	-3.21	-3.88
max [x-fold]	54.15	18.86	224.25	1435.53	0.00	0.00	0.00	16.61	257.05	0.00	28.31	25.47
std dev [+/- x-fold]	2.29	2.98	2.70	5.53	3.16	3.84	2.70	1.79	4.66	1.97	1.93	2.28
Pearson correlation coefficient ( r ) by BEST KEEPER
	OsEF-1a	P1	P2	P3	P4	P5	P6	P8	P9	P10	OsGAPDH	OsNABP
P1	0.474	-	-	-	-	-	-	-	-	-	-	-
p-value	0.001	-	-	-	-	-	-	-	-	-	-	-
P2	0.899	0.503	-	-	-	-	-	-	-	-	-	-
p-value	-	0.001	-	-	-	-	-	-	-	-	-	-
P3	0.763	0.452	0.869	-	-	-	-	-	-	-	-	-
p-value	-	0.001	-	-	-	-	-	-	-	-	-	-
P4	0.905	0.497	0.860	0.777	-	-	-	-	-	-	-	-
p-value	0.001	0.001	-	0.001	-	-	-	-	-	-	-	-
P5	0.692	0.354	0.710	0.752	0.724	-	-	-	-	-	-	-
p-value	-	0.001	0.001	0.001	0.001	-	-	-	-	-	-	-
P6	0.812	0.489	0.828	0.812	0.909	0.784	-	-	-	-	-	-
p-value	0.001	0.001	0.001	0.001	-	-	-	-	-	-	-	-
P8	0.859	0.613	0.867	0.764	0.822	0.529	0.689	-	-	-	-	-
p-value	0.001	0.001	-	-	0.001	-	-	-	-	-	-	-
P9	0.836	0.526	0.810	0.718	0.826	0.747	0.820	0.732	-	-	-	-
p-value	-	-	0.001	-	-	-	0.001	-	-	-	-	-
P10	0.784	0.437	0.841	0.755	0.784	0.640	0.739	0.866	0.714	-	-	-
p-value	-	0.001	-	0.001	0.001	-	-	-	0.001	-	-	-
OsGAPDH	0.872	0.597	0.874	0.782	0.840	0.672	0.801	0.878	0.785	0.798	-	-
p-value	0.001	0.001	-	-	-	0.001	0.001	-	0.001	0.001	-	-
OsNABP	0.869	0.498	0.886	0.806	0.887	0.714	0.891	0.800	0.843	0.801	0.896	-
p-value	-	0.001	0.001	-	-	0.001	0.001	-	-	-	-	-
Pearson correlation coefficient ( r )
BestKeeper vs.	OsEF-1a	P1	P2	P3	P4	P5	P6	P8	P9	P10	OsGAPDH	OsNABP
coeff. of corr. [r]	0.926	0.605	0.944	0.892	0.929	0.810	0.913	0.879	0.897	0.854	0.923	0.936
p-value		0.001	0.001	0.001	0.001	0.001	0.001	0.001		0.001		0.001
Ranking Order (Better--Good--Average)
Method	1	2	3	4	5	6	7	8	9	10	11	12
BestKeeper	P8	OsGAPDH	P10	OsNABP	OsEF-1a	P6	P2	P1	P4	P5	P9	P3

## Sheet: Shoot All Genotypes
Supplementary Table 1 Descriptive statistic analyses of the transcriptional regulation of twelve candidate reference genes tested in shoots of one japonica (Nipponbare) and two contrasting indica (Epagri 108 and IRGA 409) cultivars subjected to iron treatment (500 mg L-1 FeSO4.7H2O at pH 4.0 ± 0.1), for 0, 12, 24 and 36 hours, using the software BestKeeper.
CP data of housekeeping Genes by BEST KEEPER
	OsEF-1a	P1	P2	P3	P4	P5	P6	P8	P9	P10	OsGAPDH	OsNABP
n	108	108	108	108	108	108	108	108	108	108	108	108
geo Mean [CP]	16.57	25.46	24.50	24.23	29.42	26.21	26.95	23.25	24.61	26.75	19.60	23.50
AR Mean [CP]	16.60	25.52	24.51	24.24	29.46	26.26	26.97	23.26	24.71	26.76	19.61	23.52
min [CP]	14.98	21.95	23.44	23.11	27.03	23.41	25.32	22.44	21.87	25.94	18.29	22.32
max [CP]	19.38	28.95	26.67	25.73	32.45	29.93	29.92	26.73	33.60	30.00	21.14	26.04
std dev [+/- CP]	0.91	1.43	0.63	0.51	1.39	1.44	0.92	0.47	1.87	0.40	0.51	0.63
CV [% CP]	5.50	5.59	2.56	2.09	4.72	5.49	3.40	2.04	7.59	1.50	2.62	2.69
min [x-fold]	-3.00	-11.40	-2.09	-2.18	-5.23	-6.94	-3.09	-1.76	-6.64	-1.76	-2.47	-2.26
max [x-fold]	7.04	11.27	4.49	2.81	8.17	13.22	7.86	11.19	509.77	9.50	2.92	5.80
std dev [+/- x-fold]	1.88	2.69	1.55	1.42	2.62	2.72	1.89	1.39	3.67	1.32	1.43	1.55
Pearson correlation coefficient ( r ) by BEST KEEPER
	OsEF-1a	P1	P2	P3	P4	P5	P6	P8	P9	P10	OsGAPDH	OsNABP
P1	0.096	-	-	-	-	-	-	-	-	-	-	-
p-value	0.324	-	-	-	-	-	-	-	-	-	-	-
P2	0.903	0.246	-	-	-	-	-	-	-	-	-	-
p-value	-	0.010	-	-	-	-	-	-	-	-	-	-
P3	0.803	0.401	0.857	-	-	-	-	-	-	-	-	-
p-value	-	0.001	-	-	-	-	-	-	-	-	-	-
P4	0.893	0.370	0.920	0.837	-	-	-	-	-	-	-	-
p-value	-	0.001	0.001	-	-	-	-	-	-	-	-	-
P5	0.406	0.209	0.481	0.356	0.546	-	-	-	-	-	-	-
p-value	0.001	0.030	0.001	0.001	0.001	-	-	-	-	-	-	-
P6	0.658	0.362	0.758	0.683	0.863	0.596	-	-	-	-	-	-
p-value	0.001	0.001	0.001	0.001	0.001	0.001	-	-	-	-	-	-
P8	0.776	0.481	0.707	0.755	0.723	0.075	0.444	-	-	-	-	-
p-value	0.001	0.001	-	0.001	-	0.439	0.001	-	-	-	-	-
P9	0.711	0.296	0.741	0.689	0.784	0.504	0.755	0.547	-	-	-	-
p-value	0.001	0.002	-	-	0.001	0.001	0.001	0.001	-	-	-	-
P10	0.720	0.394	0.626	0.641	0.624	0.065	0.324	0.925	0.473	-	-	-
p-value	-	0.001	0.001	0.001	0.001	0.503	0.001	-	0.001	-	-	-
OsGAPDH	0.749	0.326	0.835	0.740	0.837	0.600	0.814	0.503	0.721	0.403	-	-
p-value	0.001	0.001	-	0.001	0.001	0.001	0.001	0.001	0.001	0.001	-	-
OsNABP	0.735	0.300	0.870	0.773	0.829	0.465	0.800	0.523	0.767	0.412	0.880	-
p-value	-	0.002	0.001	0.001	0.001	0.001	0.001	0.001	0.001	0.001	0.001	-
Pearson correlation coefficient ( r )
BestKeeper vs.	OsEF-1a	P1	P2	P3	P4	P5	P6	P8	P9	P10	OsGAPDH	OsNABP
coeff. of corr. [r]	0.855	0.484	0.911	0.862	0.959	0.612	0.862	0.731	0.865	0.640	0.880	0.866
p-value	0.001	0.001		0.001	0.001	0.001		0.001	0.001	0.001	0.001
Ranking Order (Better--Good--Average)
Method	1	2	3	4	5	6	7	8	9	10	11	12
BestKeeper	P10	P8	P3	OsGAPDH	P2	OsNABP	OsEF-1a	P6	P4	P1	P5	P9

## Sheet: Root All Genotypes
Supplementary Table 1 Descriptive statistic analyses of the transcriptional regulation of twelve candidate reference genes tested in roots of one japonica (Nipponbare) and two contrasting indica (Epagri 108 and IRGA 409) cultivars subjected to iron treatment (500 mg L-1 FeSO4.7H2O at pH 4.0 ± 0.1), for 0, 12, 24 and 36 hours, using the software BestKeeper.
CP data of housekeeping Genes by BEST KEEPER
	OsEF-1a	P1	P2	P3	P4	P5	P6	P8	P9	P10	OsGAPDH	OsNABP
n	108	108	108	108	108	108	108	108	108	108	108	108
geo Mean [CP]	17.47	25.48	25.98	27.14	31.19	28.36	28.95	23.83	26.62	28.26	20.37	25.08
AR Mean [CP]	17.55	25.55	26.08	27.43	31.25	28.47	29.00	23.86	26.76	28.29	20.43	25.13
min [CP]	15.18	21.88	23.65	23.43	28.19	23.93	26.32	22.37	21.78	26.61	18.62	22.90
max [CP]	22.77	29.70	33.04	36.13	36.06	33.56	31.81	27.59	32.94	32.74	24.80	28.95
std dev [+/- CP]	1.39	1.74	1.90	3.77	1.65	2.02	1.33	1.12	2.21	1.02	1.29	1.26
CV [% CP]	7.95	6.79	7.30	13.75	5.26	7.11	4.59	4.67	8.27	3.60	6.34	5.03
min [x-fold]	-4.91	-12.09	-5.02	-13.04	-7.97	-21.49	-6.19	-2.75	-28.67	-3.13	-3.37	-4.53
max [x-fold]	39.41	18.74	133.39	509.97	29.23	36.90	7.26	13.59	79.87	22.30	21.61	14.59
std dev [+/- x-fold]	2.63	3.33	3.74	13.66	3.13	4.07	2.51	2.17	4.64	2.03	2.45	2.40
Pearson correlation coefficient ( r ) by BEST KEEPER
	OsEF-1a	P1	P2	P3	P4	P5	P6	P8	P9	P10	OsGAPDH	OsNABP
P1	0.729	-	-	-	-	-	-	-	-	-	-	-
p-value	0.001	-	-	-	-	-	-	-	-	-	-	-
P2	0.920	0.698	-	-	-	-	-	-	-	-	-	-
p-value	-	0.001	-	-	-	-	-	-	-	-	-	-
P3	0.804	0.635	0.852	-	-	-	-	-	-	-	-	-
p-value	-	0.001	-	-	-	-	-	-	-	-	-	-
P4	0.916	0.682	0.880	0.833	-	-	-	-	-	-	-	-
p-value	0.001	0.001	0.001	0.001	-	-	-	-	-	-	-	-
P5	0.756	0.508	0.710	0.796	0.718	-	-	-	-	-	-	-
p-value	-	0.001	-	-	-	-	-	-	-	-	-	-
P6	0.899	0.759	0.854	0.860	0.916	0.776	-	-	-	-	-	-
p-value	-	0.001	0.001	-	-	-	-	-	-	-	-	-
P8	0.874	0.731	0.905	0.802	0.879	0.624	0.790	-	-	-	-	-
p-value	0.001	0.001	-	-	0.001	0.001	-	-	-	-	-	-
P9	0.890	0.770	0.874	0.799	0.802	0.823	0.839	0.811	-	-	-	-
p-value	-	-	0.001	-	-	-	-	-	-	-	-	-
P10	0.807	0.621	0.849	0.703	0.788	0.670	0.711	0.907	0.773	-	-	-
p-value	-	0.001	-	-	-	0.001	-	0.001	0.001	-	-	-
OsGAPDH	0.904	0.787	0.865	0.778	0.869	0.648	0.832	0.952	0.832	0.871	-	-
p-value	-	-	-	-	0.001	0.001	-	-	0.001	0.001	-	-
OsNABP	0.932	0.753	0.884	0.790	0.892	0.685	0.865	0.899	0.880	0.787	0.925	-
p-value	-	-	0.001	-	0.001	0.001	-	0.001	-	-	-	-
Pearson correlation coefficient ( r )
BestKeeper vs.	OsEF-1a	P1	P2	P3	P4	P5	P6	P8	P9	P10	OsGAPDH	OsNABP
coeff. of corr. [r]	0.956	0.793	0.946	0.905	0.929	0.819	0.931	0.923	0.935	0.856	0.931	0.939
p-value		0.001				0.001		0.001		0.001		0.001
Ranking Order (Better--Good--Average)
Method	1	2	3	4	5	6	7	8	9	10	11	12
BestKeeper	P10	P8	OsNABP	OsGAPDH	P6	OsEF-1a	P4	P1	P2	P5	P9	P3
